# Supplementary material for: Terrestrial nematodes from the Maritime Antarctic
Source: Biodivers Data J. 2023 Sep 14;11:e102057. doi: 10.3897/BDJ.11.e102057 (PMC10552655; doi:10.3897/BDJ.11.e102057)
Supplement: XML Treatment for Eudorylaimus coniceps [file BDJ.11.e102057-treatment5.xml]

<!DOCTYPE tp:taxon-treatment
  PUBLIC "-//TaxonX//DTD Taxonomic Treatment Publishing DTD v0 20100105//EN" "tax-treatment-NSO.dtd">
<tp:taxon-treatment xmlns:tp="http://www.plazi.org/taxpub"><tp:treatment-meta><mixed-citation publication-type="journal"><person-group><name><surname>Elshishka</surname><given-names>Milka</given-names></name><name><surname>Mladenov</surname><given-names>Aleksandar</given-names></name><name><surname>Lazarova</surname><given-names>Stela</given-names></name><name><surname>Peneva</surname><given-names>Vlada</given-names></name></person-group><article-title>Terrestrial nematodes from the Maritime Antarctic</article-title><source>Biodivers Data J</source><day>14</day><month>09</month><year>2023</year><volume>11</volume><pub-id pub-id-type="doi">10.3897/BDJ.11.e102057</pub-id></mixed-citation></tp:treatment-meta><tp:nomenclature><tp:taxon-name>
              <object-id xmlns:xlink="http://www.w3.org/1999/xlink" content-type="arpha" xlink:type="simple">181A5CE6-3861-500E-A087-F0FF38D50423</object-id>
              <tp:taxon-name-part taxon-name-part-type="genus">Eudorylaimus</tp:taxon-name-part>
              <tp:taxon-name-part taxon-name-part-type="species">coniceps</tp:taxon-name-part>
            </tp:taxon-name><tp:taxon-authority>Loof, 1975</tp:taxon-authority></tp:nomenclature></tp:taxon-treatment>
